# Supplementary material for: Functional EPAS1/HIF2A missense variant is associated with hematocrit in Andean highlanders
Source: Sci Adv. 2024 Feb 9;10(6):eadj5661. doi: 10.1126/sciadv.adj5661 (PMC10857371; doi:10.1126/sciadv.adj5661)
Supplement: Supplementary file 2 — Tables S4 and S6 [file sciadv.adj5661_tables_s4_and_s6.zip]

Archive with 2 entries (2 files):
- adj5661_Table_S4.xlsx
- adj5661_Table_S6.xlsx
