# Supplementary material for: Functional EPAS1/HIF2A missense variant is associated with hematocrit in Andean highlanders
Source: Sci Adv. 2024 Feb 9;10(6):eadj5661. doi: 10.1126/sciadv.adj5661 (PMC10857371; doi:10.1126/sciadv.adj5661)
Supplement: Supplementary file 2 — Tables S4 and S6 [file sciadv.adj5661_tables_s4_and_s6.zip › adj5661_Table_S4.xlsx]

## Sheet: Sheet1
Chr	Position	Ref	Alt	Variation Type	Gene Region	Gene Symbol	Translation Impact	CADD Score	WTNT	WTT	HET1	HET2	HET3	HOM
1	12921332-12921333	TG	CA	Substitution	Exonic	PRAMEF2	missense	10.9	Het	Het	Het	Hom	Het	Het
1	13414059	C	T	SNV	Exonic	PRAMEF33	synonymous	<10	Hom	Het	Het	Het	Het	Het
1	38047062	C	G	SNV	Intronic; Exonic	GNL2	missense	<10	Het	Het	Het	Hom	Hom	Het
1	38227086	A	T	SNV	Exonic	EPHA10	missense	13.2	Het	Het	Het	Hom	Hom	Het
1	38343958	G	T	SNV	Exonic; ncRNA	INPP5B	missense	25.7	Het	Het	Het	Hom	Hom	Het
1	40035320	T	C	SNV	Exonic; Intronic	PABPC4-AS1; PABPC4	missense	28.4	Het	Het	Het	Hom	Hom	Het
1	40129066	G	A	SNV	Exonic	NT5C1A	synonymous	12.8	Het	Het	Het	Hom	Hom	Het
1	40149642	G	T	SNV	Exonic; Intronic	HPCAL4	synonymous	13.4	Het	Het	Het	Hom	Hom	Het
1	40150156	G	A	SNV	Exonic	HPCAL4	synonymous	11.9	Het	Het	Het	Hom	Hom	Het
1	40349131	G	A	SNV	Exonic; ncRNA; Promoter	Y_RNA; TRIT1	synonymous	<10	Het	Het	Het	Hom	Hom	Het
1	40923072	T		Deletion	Exonic	ZFP69B	frameshift	29.2	Het	Het	Het	Hom	Hom	Het
1	40980668	T	C	SNV	Exonic	EXO5	missense	22.4	Het	Het	Het	Hom	Hom	Het
1	41327407	G	A	SNV	Exonic	CITED4	synonymous	12.3	Het	Het	Het	Hom	Hom	Het
1	41327627-41327630	TGGC	CGGG	Substitution	Exonic	CITED4	in-frame	9.4	Het	Het	Het	Hom	Hom	Het
1	41327705	A	T	SNV	Exonic	CITED4	missense	23.1	Het	Het	Het	Hom	Hom	Het
1	42046613	G	T	SNV	Exonic	HIVEP3	synonymous	<10	Het	Het	Het	Hom	Hom	Het
1	42630364	G	A	SNV	Exonic	GUCA2A	missense	<10	Het	Het	Het	Hom	Hom	Het
1	42880516	T	C	SNV	Exonic	RIMKLA	synonymous	<10	Het	Het	Het	Hom	Hom	Het
1	43618596	G	A	SNV	Exonic	FAM183A	synonymous	<10	Het	Het	Het	Hom	Hom	Het
1	43632536	C	T	SNV	Exonic	EBNA1BP2	missense	<10	Het	Het	Het	Hom	Hom	Het
1	43636484	C	G	SNV	Promoter; Exonic	EBNA1BP2; CFAP57	synonymous	<10	Het	Het	Het	Hom	Hom	Het
1	43637549	A	G	SNV	Promoter; Intronic	EBNA1BP2; CFAP57; MIR6733		<10	Het	Het	Het	Hom	Hom	Het
1	43637932	T	C	SNV	Promoter; Intronic; 5'UTR	EBNA1BP2; CFAP57; MIR6733		<10	Het	Het	Het	Hom	Hom	Het
1	43638410	G	C	SNV	Promoter; 5'UTR	EBNA1BP2; CFAP57; MIR6733		<10	Het	Het	Het	Hom	Hom	Het
1	43638457	T	A	SNV	Promoter; Exonic	EBNA1BP2; CFAP57; MIR6733	synonymous	12.6	Het	Het	Het	Hom	Hom	Het
1	43649508	A	G	SNV	Exonic	CFAP57	missense	<10	Het	Het	Het	Hom	Hom	Het
1	43688550	T	C	SNV	Exonic	CFAP57	missense	22.5	Het	Het	Het	Hom	Hom	Het
1	43900065	T	C	SNV	Exonic	SZT2	missense	12.4	Het	Het	Het	Hom	Hom	Het
1	44466606	G	A	SNV	Exonic; Intronic	SLC6A9	missense	<10	Het	Het	Het	Hom	Hom	Het
1	44468235	G	A	SNV	Exonic; ncRNA	SLC6A9	synonymous	<10	Het	Het	Het	Hom	Hom	Het
1	44595047	T	A	SNV	Exonic	KLF17	missense	<10	Het	Het	Het	Hom	Hom	Het
1	44605664	G	A	SNV	Exonic	KLF18	missense	<10	Het	Het	Het	Hom	Hom	Het
1	44606565	A	G	SNV	Exonic	KLF18	missense	<10	Het	Het	Het	Hom	Hom	Het
1	45250007	C	G	SNV	Exonic	BEST4	missense	12.7	Het	Het	Het	Hom	Hom	Het
1	45271828	T	C	SNV	Exonic	TCTEX1D4	synonymous	13.7	Het	Het	Het	Hom	Hom	Het
1	45292866	G	A	SNV	Exonic	PTCH2	synonymous	<10	Het	Het	Het	Hom	Hom	Het
1	45293518	A	G	SNV	Exonic	PTCH2	synonymous	<10	Het	Het	Het	Hom	Hom	Het
1	45973928	G	A	SNV	Exonic	MMACHC	synonymous	<10	Het	Het	Het	Hom	Hom	Het
1	46073489	G	A	SNV	Exonic; Intronic	NASP	synonymous	<10	Het	Het	Het	Hom	Hom	Het
1	46379518	A	G	SNV	Exonic; Intronic	MAST2	missense	19.7	Het	Het	Het	Hom	Hom	Het
1	46476587	T	G	SNV	Exonic	MAST2	missense	12	Het	Het	Het	Hom	Hom	Het
1	46493460	T	G	SNV	Exonic	MAST2	missense	19.1	Het	Het	Het	Hom	Hom	Het
1	46669276	A	C	SNV	Exonic; Intronic	POMGNT1; LURAP1	missense	17.2	Het	Het	Het	Hom	Hom	Het
1	46810530	A	G	SNV	Exonic; ncRNA; 3'UTR	NSUN4	missense	21.6	Het	Het	Het	Hom	Hom	Het
1	50884536	C	T	SNV	Exonic	DMRTA2	missense	21.8	Het	Het	Het	Hom	Hom	Het
1	51826921	T	C	SNV	Exonic	EPS15	missense	21.6	Het	Het	Het	Hom	Hom	Het
1	51873951	G	A	SNV	Intronic; Exonic	EPS15	synonymous	<10	Het	Het	Het	Hom	Hom	Het
1	52991638	C	T	SNV	Exonic	TUT4	synonymous	<10	Het	Het	Het	Hom	Hom	Het
1	53544439	G	A	SNV	Exonic	PODN	synonymous	<10	Het	Het	Het	Hom	Hom	Het
1	53544597	T	C	SNV	Exonic	PODN	missense	14.5	Het	Het	Het	Hom	Hom	Het
1	53553754	T	C	SNV	Exonic; ncRNA	SLC1A7	missense; synonymous	22.3	Het	Het	Het	Hom	Hom	Het
1	54060016	G	C	SNV	Exonic	GLIS1	missense	<10	Het	Het	Het	Hom	Hom	Het
1	54060248	T	C	SNV	Exonic	GLIS1	missense	11.2	Het	Het	Het	Hom	Hom	Het
1	234546245	C	T	SNV	Exonic	TARBP1	synonymous	<10	Hom	Het	Het	Het	Het	Het
2	46588031	A	G	SNV	Exonic	EPAS1	missense	25.2	Wt	Wt	Het	Het	Het	Hom
3	35779750	A	G	SNV	Exonic; Intronic	ARPP21	synonymous	<10	Het	Hom	Het	Het	Het	Het
3	42251607-42251609	AGG		Deletion	Exonic; Intronic	TRAK1	in-frame	0	Het	Hom	Het	Het	Het	Het
3	43602803	C	T	SNV	Exonic	ANO10	missense	<10	Het	Hom	Het	Het	Het	Het
3	44929287	G	C	SNV	Exonic	TGM4	missense	22	Het	Hom	Het	Het	Het	Het
3	45996761	G	A	SNV	Exonic	FYCO1	synonymous	<10	Het	Hom	Het	Het	Het	Het
3	52263967	G	A	SNV	Exonic	TWF2	synonymous	<10	Het	Hom	Het	Het	Het	Het
5	6714183	C	T	SNV	Exonic	TENT4A	synonymous	12.8	Het	Het	Het	Het	Het	Hom
6	57398201	T	C	SNV	ncRNA; Exonic	PRIM2; AC244258.1	synonymous	20.6	Hom	Het	Hom	Hom	Hom	Hom
10	100202987	A	G	SNV	Exonic; 5'UTR	HPS1	missense	23.2	Het	Hom	Hom	Hom	Hom	Hom
12	70928724	A	G	SNV	Exonic	PTPRB	synonymous	<10	Hom	Het	Het	Het	Het	Het
13	28009031	G	C	SNV	Exonic	GTF3A	missense	16.7	Hom	Het	Het	Het	Het	Hom
13	28239940	G	C	SNV	Exonic	POLR1D	synonymous	<10	Hom	Het	Het	Het	Het	Hom
13	28239970	G	A	SNV	Exonic	POLR1D	synonymous	<10	Hom	Het	Het	Het	Het	Hom
13	28367061	A	G	SNV	Exonic	GSX1	synonymous	12.9	Hom	Het	Het	Het	Het	Hom
13	29599410	C	T	SNV	Exonic	MTUS2	missense	<10	Hom	Het	Het	Het	Het	Hom
13	29600415	A	G	SNV	Exonic	MTUS2	missense	15.4	Hom	Het	Het	Het	Het	Hom
13	30107019	G	A	SNV	Exonic	SLC7A1	synonymous	<10	Hom	Het	Het	Het	Het	Hom
13	32776603	T	C	SNV	Exonic	FRY	synonymous	<10	Hom	Het	Het	Het	Het	Hom
13	32785086	G	A	SNV	Exonic	FRY	synonymous	<10	Hom	Het	Het	Het	Het	Hom
13	33634983	C	T	SNV	Exonic	KL	synonymous	<10	Hom	Het	Het	Het	Het	Hom
13	36686138	T	C	SNV	Exonic	DCLK1	synonymous	<10	Hom	Het	Het	Het	Het	Hom
13	37580139	G	A	SNV	Exonic	EXOSC8	synonymous	10.1	Hom	Het	Het	Het	Het	Hom
13	37583831	G	A	SNV	Exonic; 3'UTR	SUPT20H	missense	17.6	Hom	Het	Het	Het	Het	Hom
13	39433606	A	G	SNV	Exonic	FREM2	synonymous	<10	Hom	Het	Het	Het	Het	Hom
13	41382711	A	T	SNV	Intronic; Exonic	TPTE2P5; SLC25A15	missense	<10	Hom	Het	Het	Het	Het	Hom
13	42465713	C	T	SNV	Exonic	VWA8	missense	32	Hom	Het	Het	Het	Het	Hom
13	43469157	G	A	SNV	Exonic	EPSTI1	synonymous	<10	Hom	Het	Het	Het	Het	Hom
13	43469211	G	A	SNV	Exonic	EPSTI1	synonymous	11.6	Hom	Het	Het	Het	Het	Hom
13	46115731	C	A	SNV	Exonic	ERICH6B	missense	10.4	Hom	Het	Het	Het	Het	Hom
13	47409034	G	A	SNV	Exonic	HTR2A	missense	<10	Hom	Het	Het	Het	Het	Hom
13	47469940	G	A	SNV	Exonic; Intronic	HTR2A	synonymous	<10	Hom	Het	Het	Het	Het	Hom
13	47470824	C	T	SNV	Promoter; Exonic; 5'UTR; Intronic	HTR2A	missense	14.8	Hom	Het	Het	Het	Het	Hom
13	50204880	G	A	SNV	Exonic	ARL11	synonymous	<10	Hom	Het	Het	Het	Het	Hom
13	52730259	T	A	SNV	ncRNA; Exonic	NEK3	missense	21.5	Hom	Het	Het	Het	Het	Hom
13	52971893	G	A	SNV	Exonic	THSD1	synonymous	<10	Hom	Het	Het	Het	Het	Hom
13	73302261	G	A	SNV	Promoter; Exonic; Intronic; 5'UTR	BORA; MZT1	missense	<10	Hom	Het	Het	Het	Het	Hom
13	76055820	G	C	SNV	Exonic	TBC1D4	synonymous	<10	Hom	Het	Het	Het	Het	Hom
13	76427347	C	A	SNV	Exonic	LMO7	missense	23.7	Hom	Het	Het	Het	Het	Hom
13	76427403	G	A	SNV	Exonic	LMO7	missense	<10	Hom	Het	Het	Het	Het	Hom
13	76427410	C	G	SNV	Exonic	LMO7	missense	22.8	Hom	Het	Het	Het	Het	Hom
13	78236507	C	T	SNV	Exonic	LOC100129307	synonymous	<10	Hom	Het	Het	Het	Het	Hom
13	95034763	G	A	SNV	Exonic	GPC6	synonymous	<10	Hom	Het	Het	Het	Het	Hom
13	97484830	A	G	SNV	Exonic	HS6ST3	missense	22.9	Hom	Het	Het	Het	Het	Hom
13	97639414	C	T	SNV	Exonic	OXGR1	synonymous	<10	Hom	Het	Het	Het	Het	Hom
13	99907341	G	A	SNV	Exonic; Intronic	GPR18; UBAC2	synonymous	<10	Hom	Het	Het	Het	Het	Hom
13	99948178	C	A	SNV	Exonic; Intronic	GPR183; UBAC2	synonymous	11.1	Hom	Het	Het	Het	Het	Hom
13	100518580	A	G	SNV	Exonic; ncRNA; Intronic	CLYBL; LOC101927437	missense	19.1	Hom	Het	Het	Het	Het	Hom
14	94245649	A	G	SNV	Exonic	PRIMA1	synonymous	<10	Hom	Het	Het	Het	Het	Het
15	23685639	C	T	SNV	Intronic; Exonic	GOLGA6L2	synonymous	<10	Hom	Hom	Hom	Het	Hom	Hom
16	20552075	G	T	SNV	Exonic	ACSM2B	synonymous	<10	Hom	Hom	Het	Het	Het	Het
20	210061	G	A	SNV	Exonic	DEFB129	synonymous	<10	Het	Het	Het	Het	Het	Hom
20	330408	C	G	SNV	Exonic; Intronic	NRSN2	missense	22.1	Het	Het	Het	Het	Het	Hom
20	744570	G	A	SNV	Exonic	SLC52A3	synonymous	<10	Het	Het	Het	Het	Het	Hom
20	1291076	G	C	SNV	ncRNA; 3'UTR	FKBP1A-SDCBP2; SDCBP2		<10	Het	Het	Het	Het	Het	Hom
20	1293008	C	T	SNV	Exonic; ncRNA	FKBP1A-SDCBP2; SDCBP2	synonymous	<10	Het	Het	Het	Het	Het	Hom
20	1426393	C	T	SNV	Exonic; ncRNA	NSFL1C	missense	16.7	Het	Het	Het	Het	Het	Hom
20	1538249	C	T	SNV	Exonic	SIRPD	synonymous	<10	Het	Het	Het	Het	Het	Hom
20	1551485	C	T	SNV	Exonic; Intronic	SIRPB1	synonymous	<10	Het	Het	Het	Het	Het	Hom
20	1629967	G	A	SNV	Exonic	SIRPG	missense	15.2	Het	Het	Het	Het	Het	Hom
20	2082732	C	G	SNV	Exonic	STK35	missense	12.5	Het	Het	Het	Het	Het	Hom
20	2397883	C	T	SNV	Exonic	TGM6	missense	23.6	Het	Het	Het	Het	Het	Hom
20	2398017	G	A	SNV	Exonic	TGM6	synonymous	<10	Het	Het	Het	Het	Het	Hom
20	2621998	T	C	SNV	3'UTR	TMC2		<10	Het	Het	Het	Het	Het	Hom
20	2637071	T	C	SNV	Promoter; Exonic; ncRNA	NOP56; SNORD56; SNORD57	synonymous	11	Het	Het	Het	Het	Het	Hom
20	2739583	T	C	SNV	ncRNA; Exonic	EBF4	synonymous	11.5	Het	Het	Het	Het	Het	Hom
20	3090942	A	G	SNV	Exonic; ncRNA	UBOX5; UBOX5-AS1	missense; synonymous	<10	Het	Het	Het	Het	Het	Hom
20	3090969	T	C	SNV	Intronic; ncRNA	UBOX5; UBOX5-AS1		<10	Het	Het	Het	Het	Het	Hom
20	3128578	A	C	SNV	Exonic; Intronic	FASTKD5; UBOX5; UBOX5-AS1	missense	23.7	Het	Het	Het	Het	Het	Hom
20	3843027	C	A	SNV	Exonic; ncRNA	MAVS	missense	19.3	Het	Het	Het	Het	Het	Hom
20	4705718	C	T	SNV	Exonic	PRND	missense	<10	Het	Het	Het	Het	Het	Hom
20	5086915	T	C	SNV	Exonic	TMEM230	synonymous	<10	Het	Het	Het	Het	Het	Hom
20	5086939	A	T	SNV	Exonic	TMEM230	synonymous	<10	Het	Het	Het	Het	Het	Hom
20	5100209	G	C	SNV	Intronic; Promoter	PCNA-AS1; PCNA		<10	Het	Het	Het	Het	Het	Hom
20	5107809	C	A	SNV	Intronic; Promoter	CDS2; PCNA		11.3	Het	Het	Het	Het	Het	Hom
20	5283376	G	A	SNV	Exonic	PROKR2	synonymous	<10	Het	Het	Het	Het	Het	Hom
20	5953815	A	G	SNV	Exonic; Intronic	MCM8; AL035461.4	synonymous	11.8	Het	Het	Het	Het	Het	Hom
20	6064731	C	T	SNV	Exonic	FERMT1	synonymous	<10	Het	Het	Het	Het	Het	Hom
20	8755243	T	C	SNV	Exonic	PLCB1	synonymous	10.3	Het	Het	Het	Het	Het	Hom
20	10653469	C	T	SNV	Exonic	JAG1	synonymous	14.7	Het	Het	Het	Het	Het	Hom
20	11900442	G	A	SNV	Exonic	BTBD3	missense	22.9	Het	Het	Het	Het	Het	Hom
20	13053035	A	G	SNV	Exonic	SPTLC3	synonymous	<10	Het	Het	Het	Het	Het	Hom
20	14306896	G	A	SNV	Exonic; Intronic	FLRT3; MACROD2	synonymous	10.3	Het	Het	Het	Het	Het	Hom
20	17474968	T	C	SNV	Exonic	BFSP1	synonymous	<10	Het	Het	Het	Het	Het	Hom
20	17475217	C	T	SNV	Exonic	BFSP1	synonymous	<10	Het	Het	Het	Het	Het	Hom
20	17477592	C	T	SNV	Exonic	BFSP1	missense	<10	Het	Het	Het	Het	Het	Hom
20	18143355	C	T	SNV	ncRNA; Exonic	KAT14	synonymous	<10	Het	Het	Het	Het	Het	Hom
20	19970705	C	T	SNV	Exonic	RIN2	synonymous	<10	Het	Het	Het	Het	Het	Hom
20	20493222	G	A	SNV	Exonic	RALGAPA2	synonymous	<10	Het	Het	Het	Het	Het	Hom
20	23016970	T	G	SNV	Exonic	SSTR4	missense	16.5	Het	Het	Het	Het	Het	Hom
20	23017017	T	C	SNV	Exonic	SSTR4	synonymous	10.8	Het	Het	Het	Het	Het	Hom
20	23017044	C	T	SNV	Exonic	SSTR4	synonymous	<10	Het	Het	Het	Het	Het	Hom
20	23017082	T	C	SNV	Exonic	SSTR4	missense	12.9	Het	Het	Het	Het	Het	Hom
20	23065209	G	A	SNV	Exonic	CD93	missense	13.1	Het	Het	Het	Het	Het	Hom
20	24994289	C	T	SNV	Exonic	ACSS1	missense	<10	Het	Het	Het	Het	Het	Hom
20	25011423	T	C	SNV	Exonic	ACSS1	synonymous	<10	Het	Het	Het	Het	Het	Hom
20	30729619	G	A	SNV	Exonic	TM9SF4	missense	22.2	Het	Het	Het	Het	Het	Hom
20	31518298	A	G	SNV	Exonic	EFCAB8	missense	<10	Het	Het	Het	Het	Het	Hom
20	31622083	G	A	SNV	Exonic	BPIFB6	missense	17.1	Het	Het	Het	Het	Het	Hom
20	31627291	A	G	SNV	Exonic	BPIFB6	missense	<10	Het	Het	Het	Het	Het	Hom
20	31652292	G	A	SNV	Exonic	BPIFB3	missense	15.5	Het	Het	Het	Het	Het	Hom
20	31656632	C	G	SNV	Exonic	BPIFB3	missense	12.2	Het	Het	Het	Het	Het	Hom
20	31673846	A	G	SNV	Exonic	BPIFB4	missense	23	Het	Het	Het	Het	Het	Hom
20	31676804	A	C	SNV	Exonic	BPIFB4	missense	24.9	Het	Het	Het	Het	Het	Hom
20	31897554	G	C	SNV	Exonic	BPIFB1	missense	<10	Het	Het	Het	Het	Het	Hom
20	32212690	C	T	SNV	Exonic	CBFA2T2	synonymous	<10	Het	Het	Het	Het	Het	Hom
20	32248163	C	T	SNV	Promoter; Exonic	C20orf144; NECAB3	synonymous	<10	Het	Het	Het	Het	Het	Hom
20	32295541	C	T	SNV	Exonic; 3'UTR	PXMP4	missense	<10	Het	Het	Het	Het	Het	Hom
20	33517014	A	G	SNV	Exonic; Intronic	GSS	missense	<10	Het	Het	Het	Het	Het	Hom
20	33574765	T	C	SNV	Exonic	MYH7B	synonymous	<10	Het	Het	Het	Het	Het	Hom
20	33586193	C	T	SNV	Exonic	MYH7B	synonymous	12.5	Het	Het	Het	Het	Het	Hom
20	33587198	G	C	SNV	Exonic	MYH7B	missense	26.4	Het	Het	Het	Het	Het	Hom
20	33589107	G	A	SNV	Exonic	MYH7B	synonymous	<10	Het	Het	Het	Het	Het	Hom
20	33703607	C	T	SNV	Exonic; ncRNA	MMP24-AS1-EDEM2; EDEM2	missense	<10	Het	Het	Het	Het	Het	Hom
20	33764632	C	G	SNV	Intronic; 3'UTR	PROCR; MMP24-AS1-EDEM2		<10	Het	Het	Het	Het	Het	Hom
20	34022387	A	C	SNV	Exonic; ncRNA	GDF5-AS1; GDF5; GDF5OS	missense; synonymous	17.1	Het	Het	Het	Het	Het	Hom
20	35783494	T	C	SNV	Intronic; Exonic	MROH8	missense	21.3	Het	Het	Het	Het	Het	Hom
20	36932660	C	T	SNV	Exonic	BPI	missense	13.8	Het	Het	Het	Het	Het	Hom
20	36932676	G	C	SNV	Exonic	BPI	synonymous	<10	Het	Het	Het	Het	Het	Hom
20	37396120	A	G	SNV	Exonic	ACTR5	missense	<10	Het	Het	Het	Het	Het	Hom
20	42164722	T	C	SNV	Exonic; Intronic	L3MBTL1	synonymous	<10	Het	Het	Het	Het	Het	Hom
20	42747247	C	T	SNV	Exonic	JPH2	missense	23.5	Het	Het	Het	Het	Het	Hom
20	42965863	C	T	SNV	Exonic	R3HDML	synonymous	<10	Het	Het	Het	Het	Het	Hom
20	42966025	T	C	SNV	Exonic	R3HDML	synonymous	<10	Het	Het	Het	Het	Het	Hom
20	43378770	A	G	SNV	Exonic	KCNK15	missense	19.3	Het	Het	Het	Het	Het	Hom
20	43379264-43379268	ACCCC	CCCCA	Substitution	Exonic	KCNK15	in-frame	6.8	Het	Het	Het	Het	Het	Hom
20	43379454	T	C	SNV	Exonic	KCNK15	missense	<10	Het	Het	Het	Het	Het	Hom
20	43723627	T	C	SNV	Exonic	KCNS1	missense	<10	Het	Het	Het	Het	Het	Hom
20	43926573	C	T	SNV	Exonic	MATN4	missense	22.7	Het	Het	Het	Het	Het	Hom
20	43942147	G	A	SNV	Exonic	RBPJL	missense	30	Het	Het	Het	Het	Het	Hom
20	44141331	A	G	SNV	Exonic	SPINT3	missense	<10	Het	Het	Het	Het	Het	Hom
20	44184375	T	C	SNV	Exonic	WFDC8	missense	<10	Het	Het	Het	Het	Het	Hom
20	44418564	A	G	SNV	Exonic	WFDC3	synonymous	10.2	Het	Het	Het	Het	Het	Hom
20	44452697	C	A	SNV	Exonic	TNNC2	synonymous	10.5	Het	Het	Het	Het	Het	Hom
20	44987318	C	G	SNV	5'UTR; Intronic	SLC35C2		<10	Het	Het	Het	Het	Het	Hom
20	45985169	A	G	SNV	Promoter; Intronic; 5'UTR	ZMYND8		15.7	Het	Het	Het	Het	Het	Hom
20	46268493	A	G	SNV	Exonic	NCOA3	synonymous	<10	Het	Het	Het	Het	Het	Hom
20	46279827	G	A	SNV	Exonic	NCOA3	synonymous	<10	Het	Het	Het	Het	Het	Hom
20	46279866	A	G	SNV	Exonic	NCOA3	synonymous	<10	Het	Het	Het	Het	Het	Hom
20	46365571	A	G	SNV	Exonic	SULF2	synonymous	10.3	Het	Het	Het	Het	Het	Hom
20	46365636	C	T	SNV	Exonic	SULF2	missense	21.8	Het	Het	Het	Het	Het	Hom
20	47859217	G	A	SNV	Exonic; Intronic	DDX27; ZNFX1	missense	32	Het	Het	Het	Het	Het	Hom
20	48259034	A	G	SNV	Exonic	B4GALT5	synonymous	11.7	Het	Het	Het	Het	Het	Hom
20	49508508	C	T	SNV	Exonic; Intronic	ADNP	missense	<10	Het	Het	Het	Het	Het	Hom
20	49509184	G	A	SNV	Exonic; Intronic	ADNP	synonymous	<10	Het	Het	Het	Het	Het	Hom
20	52781100	C	T	SNV	Exonic	CYP24A1	missense	27.3	Het	Het	Het	Het	Het	Hom
20	55028167	G	A	SNV	Exonic; Intronic	CASS4	synonymous	<10	Het	Het	Het	Het	Het	Hom
20	55033476	C	G	SNV	Exonic	CASS4	synonymous	<10	Het	Het	Het	Het	Het	Hom
20	55033635	C	T	SNV	Exonic	CASS4	synonymous	<10	Het	Het	Het	Het	Het	Hom
20	55033647	T	C	SNV	Exonic	CASS4	synonymous	<10	Het	Het	Het	Het	Het	Hom
20	55033713	G	A	SNV	Exonic	CASS4	synonymous	<10	Het	Het	Het	Het	Het	Hom
20	55088404	A	G	SNV	Exonic; Intronic	RTF2; GCNT7	missense	15.7	Het	Het	Het	Het	Het	Hom
20	55209257	T	C	SNV	Exonic	TFAP2C	synonymous	<10	Het	Het	Het	Het	Het	Hom
20	56098733	T	C	SNV	Exonic; ncRNA; Intronic	CTCFL	missense	<10	Het	Het	Het	Het	Het	Hom
20	56099114	C	G	SNV	Exonic; ncRNA; Intronic	CTCFL	missense	<10	Het	Het	Het	Het	Het	Hom
20	56190634	C	T	SNV	Exonic; ncRNA	ZBP1	missense	<10	Het	Het	Het	Het	Het	Hom
20	57829301	T	C	SNV	Exonic	ZNF831	missense	<10	Het	Het	Het	Het	Het	Hom
20	58567492	T	C	SNV	ncRNA; Exonic	CDH26	missense	17.8	Het	Het	Het	Het	Het	Hom
20	60572663	C	A	SNV	Exonic	TAF4	synonymous	<10	Het	Het	Het	Het	Het	Hom
20	60902389	G	A	SNV	Exonic	LAMA5	missense	<10	Het	Het	Het	Het	Het	Hom
20	61048549	G	A	SNV	Exonic	GATA5	synonymous	<10	Het	Het	Het	Het	Het	Hom
20	61288038	G	A	SNV	Exonic	SLCO4A1	missense	<10	Het	Het	Het	Het	Het	Hom
20	61288355	G	T	SNV	Exonic	SLCO4A1	synonymous	<10	Het	Het	Het	Het	Het	Hom
20	61303264	C	T	SNV	3'UTR	SLCO4A1		<10	Het	Het	Het	Het	Het	Hom
20	61512687	A	G	SNV	Exonic	DIDO1	missense	<10	Het	Het	Het	Het	Het	Hom
20	61834855	G	A	SNV	Exonic	YTHDF1	missense	23.4	Het	Het	Het	Het	Het	Hom
20	62126185	A	G	SNV	Exonic	EEF1A2	synonymous	<10	Het	Het	Het	Het	Het	Hom
20	62127326	G	A	SNV	Exonic	EEF1A2	synonymous	<10	Het	Het	Het	Het	Het	Hom
20	62173562	G	T	SNV	Exonic	SRMS	synonymous	<10	Het	Het	Het	Het	Het	Hom
20	62174724	G	A	SNV	Exonic	SRMS	synonymous	<10	Het	Het	Het	Het	Het	Hom
20	62191321	A	G	SNV	Exonic	HELZ2	synonymous	<10	Het	Het	Het	Het	Het	Hom
20	62191937	G	A	SNV	Exonic	HELZ2	synonymous	<10	Het	Het	Het	Het	Het	Hom
20	62194128	G	A	SNV	Exonic	HELZ2	missense	<10	Het	Het	Het	Het	Het	Hom
20	62297400	T	C	SNV	Exonic; 5'UTR; ncRNA	RTEL1-TNFRSF6B; RTEL1	synonymous	12.2	Het	Het	Het	Het	Het	Hom
20	62369997	C	T	SNV	Promoter; Exonic; 3'UTR	LIME1; SLC2A4RG	missense	14.3	Het	Het	Het	Het	Het	Hom
20	62421622	A	G	SNV	Exonic	ZBTB46	synonymous	<10	Het	Het	Het	Het	Het	Hom
20	62422080	T	C	SNV	Exonic	ZBTB46	missense	11	Het	Het	Het	Het	Het	Hom
20	62595547	C	T	SNV	Exonic	ZNF512B	missense	15.4	Het	Het	Het	Het	Het	Hom
20	62595990	T	C	SNV	Exonic	ZNF512B	missense	<10	Het	Het	Het	Het	Het	Hom
20	62598815	C	T	SNV	Exonic	ZNF512B	synonymous	<10	Het	Het	Het	Het	Het	Hom
20	62664365	C	T	SNV	Promoter; 3'UTR	C20orf204; PRPF6		<10	Het	Het	Het	Het	Het	Hom
20	62707975	G	C	SNV	Exonic	RGS19	missense	20.1	Het	Het	Het	Het	Het	Hom
20	62737888	G	A	SNV	Intronic; Exonic	MYT1; NPBWR2	synonymous	<10	Het	Het	Het	Het	Het	Hom
21	19169218	G	C	SNV	Exonic	C21orf91	missense	<10	Het	Het	Hom	Hom	Hom	Het
21	19642285	G	T	SNV	3'UTR	TMPRSS15		<10	Het	Het	Hom	Hom	Hom	Het
21	27852724	A	G	SNV	Exonic; ncRNA; Intronic	CYYR1; CYYR1-AS1	synonymous	<10	Het	Het	Hom	Hom	Hom	Het
21	28216791	C	T	SNV	Exonic	ADAMTS1	synonymous	<10	Het	Het	Hom	Hom	Hom	Het
21	28338298	C	G	SNV	Exonic	ADAMTS5	missense	22.8	Het	Het	Hom	Hom	Hom	Het
21	30332911	C	T	SNV	Exonic	LTN1	missense	<10	Het	Het	Hom	Hom	Hom	Het
21	30714776	T	C	SNV	Exonic; Intronic	BACH1	synonymous	10.1	Het	Het	Hom	Hom	Hom	Het
21	31709691	G	A	SNV	Exonic	KRTAP27-1	missense	<10	Het	Het	Hom	Hom	Hom	Het
21	31744127	A	T	SNV	Exonic	KRTAP13-2	stop gain	35	Het	Het	Hom	Hom	Hom	Het
21	31802768	G	A	SNV	Exonic	KRTAP13-4	missense	<10	Het	Het	Hom	Hom	Hom	Het
21	31812772	C	A	SNV	Exonic	KRTAP15-1	missense	21.6	Het	Het	Hom	Hom	Hom	Het
21	31859677	G	A	SNV	5'UTR	KRTAP19-2		<10	Het	Het	Hom	Hom	Hom	Het
21	31869286	T	C	SNV	Exonic	KRTAP19-4	missense	<10	Het	Het	Hom	Hom	Hom	Het
21	32201822	G	T	SNV	Exonic	KRTAP7-1	synonymous	<10	Het	Het	Hom	Hom	Hom	Het
21	32201835	A	C	SNV	Exonic	KRTAP7-1	missense	11.3	Het	Het	Hom	Hom	Hom	Het
21	32201866	A	G	SNV	Exonic	KRTAP7-1	missense	17.7	Het	Het	Hom	Hom	Hom	Het
21	32201951	A	G	SNV	Exonic	KRTAP7-1	synonymous	10.8	Het	Het	Hom	Hom	Hom	Het
21	33694224	C	G	SNV	Exonic	URB1	missense	<10	Het	Het	Hom	Hom	Hom	Het
21	33719695	C	T	SNV	Exonic	URB1	synonymous	<10	Het	Het	Hom	Hom	Hom	Het
21	34787312	A	G	SNV	Exonic	IFNGR2	missense	<10	Het	Het	Hom	Hom	Hom	Het
21	34922173	A	G	SNV	Promoter; Exonic; ncRNA; Intronic	SON; MIR6501	synonymous	12.5	Het	Het	Hom	Hom	Hom	Het
21	35237608	T	C	SNV	Exonic	ITSN1	synonymous	<10	Het	Het	Hom	Hom	Hom	Het
21	35260481	T	C	SNV	Exonic	ITSN1	synonymous	<10	Het	Het	Hom	Hom	Hom	Het
21	35821821	T	C	SNV	Exonic	KCNE1; KCNE1B	missense	<10	Het	Het	Hom	Hom	Hom	Het
21	35893642	A	G	SNV	Exonic; Intronic	RCAN1	synonymous	<10	Het	Het	Hom	Hom	Hom	Het
21	37518582	G	A	SNV	Exonic; ncRNA	CBR3-AS1; CBR3	synonymous	<10	Het	Het	Hom	Hom	Hom	Het
21	38444890	A	G	SNV	Intronic; Promoter; 5'UTR	PIGP; TTC3		12.2	Het	Het	Hom	Hom	Hom	Het
21	40555160	C	G	SNV	Intronic; 5'UTR	PSMG1		<10	Het	Het	Hom	Hom	Hom	Het
21	40652142	G	A	SNV	Exonic	BRWD1	synonymous	10.2	Het	Het	Hom	Hom	Hom	Het
21	41032740	T	C	SNV	Exonic	B3GALT5	missense	<10	Het	Het	Hom	Hom	Hom	Het
21	41032804	G	A	SNV	Exonic	B3GALT5	synonymous	<10	Het	Het	Hom	Hom	Hom	Het
21	41137499	A	G	SNV	Exonic	IGSF5	synonymous	<10	Het	Het	Hom	Hom	Hom	Het
21	41165462	C	A	SNV	Exonic	IGSF5	missense	<10	Het	Het	Hom	Hom	Hom	Het
21	43327117	C	T	SNV	Exonic	C2CD2	synonymous	<10	Het	Het	Hom	Hom	Hom	Het
21	43504228	T	C	SNV	Exonic	UMODL1	synonymous	<10	Het	Het	Hom	Hom	Hom	Het
21	43510514	C	G	SNV	Exonic	UMODL1	synonymous	<10	Het	Het	Hom	Hom	Hom	Het
21	43539287	G	A	SNV	Exonic	UMODL1	missense	<10	Het	Het	Hom	Hom	Hom	Het
21	43539293	G	A	SNV	Exonic	UMODL1	missense	<10	Het	Het	Hom	Hom	Hom	Het
21	43547873	G	A	SNV	Exonic	UMODL1	missense	13.5	Het	Het	Hom	Hom	Hom	Het
21	44323461	G	A	SNV	Intronic; Exonic	NDUFV3	synonymous	<10	Het	Het	Hom	Hom	Hom	Het
21	44480616	G	A	SNV	Exonic; ncRNA	CBSL; CBS	synonymous	<10	Het	Het	Hom	Hom	Hom	Het
21	44837551-44837555	GGGGG	AGGGA	Substitution	Exonic	SIK1B; SIK1	missense; synonymous	15.9	Het	Het	Hom	Hom	Hom	Het
21	44846016	C	T	SNV	Exonic	SIK1B; SIK1	missense	16.7	Het	Het	Hom	Hom	Hom	Het
21	45528919	G	A	SNV	Exonic; ncRNA	LOC102724159; PWP2; FP565260.1	missense	19	Het	Het	Hom	Hom	Hom	Het
21	45538647	T	C	SNV	Exonic; ncRNA	LOC102724159; PWP2; FP565260.1	synonymous	10.1	Het	Het	Hom	Hom	Hom	Het
21	45540919	A	G	SNV	Exonic; ncRNA	LOC102724159; PWP2; FP565260.1	synonymous	<10	Het	Het	Hom	Hom	Hom	Het
21	45544594	T	C	SNV	Exonic; ncRNA	LOC102724159; PWP2; FP565260.1	synonymous	11.3	Het	Het	Hom	Hom	Hom	Het
21	45553596	T	C	SNV	Exonic; 5'UTR; ncRNA	GATD3B; GATD3A	missense	<10	Het	Het	Hom	Hom	Hom	Het
21	45561039	T	C	SNV	Intronic; 3'UTR	GATD3B; GATD3A		<10	Het	Het	Hom	Hom	Hom	Het
21	45621939	T	G	SNV	Exonic	GATD3A	missense	<10	Het	Het	Hom	Hom	Hom	Het
21	45649640	C	T	SNV	Exonic; Intronic	LOC102723996; FP565260.3; ICOSLG	missense	<10	Het	Het	Hom	Hom	Hom	Het
21	45656774	C	T	SNV	Exonic; Intronic	LOC102723996; FP565260.3; ICOSLG	missense	<10	Het	Het	Hom	Hom	Hom	Het
21	45708277	C	T	SNV	Exonic	AIRE	synonymous	<10	Het	Het	Hom	Hom	Hom	Het
21	45712977	T	C	SNV	Exonic	AIRE	synonymous	<10	Het	Het	Hom	Hom	Hom	Het
21	45717550	T	C	SNV	Exonic	AIRE	synonymous	<10	Het	Het	Hom	Hom	Hom	Het
21	45725715	A	G	SNV	Intronic; Exonic	PFKL	synonymous	<10	Het	Het	Hom	Hom	Hom	Het
21	45959195	G	A	SNV	Exonic; Intronic	TSPEAR; KRTAP10-1	missense	<10	Het	Het	Hom	Hom	Hom	Het
21	45959312	C	T	SNV	Exonic; Intronic	TSPEAR; KRTAP10-1	missense	19.4	Het	Het	Hom	Hom	Hom	Het
21	45959557-45959559	ATC	TGA	Substitution	Exonic; Intronic	TSPEAR; KRTAP10-1	missense	0	Het	Het	Hom	Hom	Hom	Het
21	45959918	G	A	SNV	Exonic; Intronic	TSPEAR; KRTAP10-1	missense	22.8	Het	Het	Hom	Hom	Hom	Het
21	45970812	G	A	SNV	Exonic; Intronic	KRTAP10-2; TSPEAR	missense	<10	Het	Het	Hom	Hom	Hom	Het
21	45978090	C	T	SNV	Exonic; Intronic	KRTAP10-3; TSPEAR	missense	15	Het	Het	Hom	Hom	Hom	Het
21	45978488	G	A	SNV	Exonic; Intronic	KRTAP10-3; TSPEAR	synonymous	<10	Het	Het	Hom	Hom	Hom	Het
21	45978499-45978503	TGGCG	GGGCA	Substitution	Exonic; Intronic	KRTAP10-3; TSPEAR	missense	6.7	Het	Het	Hom	Hom	Hom	Het
21	45978591	G	A	SNV	Exonic; Intronic	KRTAP10-3; TSPEAR	missense	<10	Het	Het	Hom	Hom	Hom	Het
21	46000398	C	T	SNV	Exonic; Intronic	KRTAP10-5; TSPEAR	missense	18.8	Het	Het	Hom	Hom	Hom	Het
21	46011745	C	T	SNV	Intronic; Exonic	KRTAP10-6; TSPEAR	synonymous	<10	Het	Het	Hom	Hom	Hom	Het
21	46011751	C	T	SNV	Intronic; Exonic	KRTAP10-6; TSPEAR	synonymous	<10	Het	Het	Hom	Hom	Hom	Het
21	46020527	C	T	SNV	Exonic; Intronic	TSPEAR; KRTAP10-7	synonymous	11.1	Het	Het	Hom	Hom	Hom	Het
21	46020867	A	G	SNV	Exonic; Intronic	TSPEAR; KRTAP10-7	missense	<10	Het	Het	Hom	Hom	Hom	Het
21	46021179	C	A	SNV	Intronic; Exonic	KRTAP10-7; TSPEAR	missense	16.9	Het	Het	Hom	Hom	Hom	Het
21	46021205	C	T	SNV	Intronic; Exonic	KRTAP10-7; TSPEAR	synonymous	12.9	Het	Het	Hom	Hom	Hom	Het
21	46021370	T	C	SNV	Exonic; Intronic	TSPEAR; KRTAP10-7	missense; synonymous	<10	Het	Het	Hom	Hom	Hom	Het
21	46021390	G	C	SNV	Intronic; Exonic	KRTAP10-7; TSPEAR	missense	11.5	Het	Het	Hom	Hom	Hom	Het
21	46021607	A	G	SNV	Exonic; Intronic	TSPEAR; KRTAP10-7	missense; synonymous	<10	Het	Het	Hom	Hom	Hom	Het
21	46057391-46057393	AGT	GGA	Substitution	Exonic; Intronic	TSPEAR; KRTAP10-10	missense	14.2	Het	Het	Hom	Hom	Hom	Het
21	46057417-46057422	AGCCCT	CCCCCA	Substitution	Exonic; Intronic	TSPEAR; KRTAP10-10	in-frame	13.9	Het	Het	Hom	Hom	Hom	Het
21	46057548	A	C	SNV	Exonic; Intronic	TSPEAR; KRTAP10-10	missense	<10	Het	Het	Hom	Hom	Hom	Het
21	46057590	A	T	SNV	Exonic; Intronic	TSPEAR; KRTAP10-10	missense	<10	Het	Het	Hom	Hom	Hom	Het
21	46057806	G	A	SNV	Exonic; Intronic	TSPEAR; KRTAP10-10	missense	12.2	Het	Het	Hom	Hom	Hom	Het
21	46057958	C	T	SNV	Exonic; Intronic	TSPEAR; KRTAP10-10	synonymous	<10	Het	Het	Hom	Hom	Hom	Het
21	46066764	C	T	SNV	Exonic; Intronic	TSPEAR; KRTAP10-11	missense	23.4	Het	Het	Hom	Hom	Hom	Het
21	46074202	A	G	SNV	Exonic; Intronic	TSPEAR; KRTAP12-4	synonymous	<10	Het	Het	Hom	Hom	Hom	Het
21	46077946	A	G	SNV	Exonic; Intronic	KRTAP12-3; TSPEAR	missense	<10	Het	Het	Hom	Hom	Hom	Het
21	46086377	A	G	SNV	Exonic; Intronic	TSPEAR; KRTAP12-2	missense	<10	Het	Het	Hom	Hom	Hom	Het
21	46086718-46086719	GA	CG	Substitution	Exonic; Intronic	TSPEAR; KRTAP12-2	missense	8.2	Het	Het	Hom	Hom	Hom	Het
21	46086757-46086758	GC	AT	Substitution	Exonic; Intronic	TSPEAR; KRTAP12-2	missense	0.6	Het	Het	Hom	Hom	Hom	Het
21	46311813	A	G	SNV	Exonic	ITGB2	synonymous	<10	Het	Het	Hom	Hom	Hom	Het
21	46898243	C	G	SNV	Exonic	COL18A1	synonymous	<10	Het	Het	Hom	Hom	Hom	Het
21	46930092	G	A	SNV	Exonic; Intronic	COL18A1; SLC19A1	missense	27.5	Het	Het	Hom	Hom	Hom	Het
21	47404302	G	A	SNV	Exonic	COL6A1	missense	<10	Het	Het	Hom	Hom	Hom	Het
21	47532093	G	A	SNV	Exonic	COL6A2	missense	21.9	Het	Het	Hom	Hom	Hom	Het
21	47545768	G	A	SNV	Exonic	COL6A2	missense	25.2	Het	Het	Hom	Hom	Hom	Het
21	47545823-47545826	GGGC	AGGT	Substitution	Exonic	COL6A2	synonymous	8.8	Het	Het	Hom	Hom	Hom	Het
21	47545913	G	A	SNV	Exonic	COL6A2	synonymous	<10	Het	Het	Hom	Hom	Hom	Het
21	47676711	G	A	SNV	Exonic	MCM3AP	synonymous	10.8	Het	Het	Hom	Hom	Hom	Het
21	47685939	A	G	SNV	Exonic	MCM3AP	synonymous	<10	Het	Het	Hom	Hom	Hom	Het
21	47722008-47722009		GTG	Insertion	Exonic	C21orf58	in-frame	14.8	Het	Het	Het	Het	Hom	Het
21	47734659	G	A	SNV	Exonic	C21orf58	missense	18.9	Het	Het	Hom	Hom	Hom	Het
X	132351861	C	T	SNV	Exonic	TFDP3	missense	<10	Hom	Het	Het	Het	Het	Het
X	134421168	C	T	SNV	Exonic; Intronic	ZNF75D	synonymous	<10	Hom	Het	Het	Het	Het	Het
X	135405373	C	A	SNV	Intronic; Exonic	ADGRG4	missense	14.7	Hom	Het	Het	Het	Het	Het
X	138643964	G	A	SNV	Exonic	F9	missense	19.1	Hom	Het	Het	Het	Het	Het
X	140994280	A	G	SNV	Intronic; Exonic	MAGEC1	missense	<10	Hom	Het	Het	Het	Het	Het
X	141290865	C	T	SNV	Exonic	MAGEC2	synonymous	<10	Hom	Het	Het	Het	Het	Het
X	142795438	G	T	SNV	Exonic	SPANXN2	synonymous	<10	Hom	Het	Het	Het	Het	Het
X	149680539	C	T	SNV	Exonic; 3'UTR	MAMLD1	synonymous	<10	Hom	Het	Het	Het	Het	Het
X	150348228	C	T	SNV	Intronic; Promoter	GPR50-AS1; GPR50		<10	Hom	Het	Het	Het	Het	Het
X	150349871	A	G	SNV	Exonic	GPR50	missense	<10	Hom	Het	Het	Het	Het	Het
X	150840185	T	C	SNV	Exonic	PASD1	synonymous	<10	Hom	Het	Het	Het	Het	Het
X	151899913	T	C	SNV	Exonic; Intronic	CSAG4; MAGEA12	synonymous	<10	Hom	Het	Het	Het	Het	Het
X	152482917	T	C	SNV	Exonic	MAGEA1	missense	<10	Hom	Het	Het	Het	Het	Het
X	152771509	C	T	SNV	Exonic	BGN	synonymous	<10	Hom	Het	Het	Het	Het	Het
X	153035798	G	A	SNV	Exonic	PLXNB3	missense	<10	Hom	Het	Het	Het	Het	Het
X	153039502	G	C	SNV	Exonic	PLXNB3	missense	<10	Hom	Het	Het	Het	Het	Het
X	153041544	T	C	SNV	Promoter; Exonic	PLXNB3; SRPK3	missense	<10	Hom	Het	Het	Het	Het	Het
X	153042419	G	A	SNV	5'UTR; Exonic	PLXNB3; SRPK3	synonymous	<10	Hom	Het	Het	Het	Het	Het
X	153176284	C	T	SNV	Exonic	ARHGAP4	synonymous	<10	Hom	Het	Het	Het	Het	Het
X	153284140	C	T	SNV	Exonic	IRAK1	synonymous	10.1	Hom	Het	Het	Het	Het	Het
X	153296337	G	A	SNV	Exonic	MECP2	synonymous	<10	Hom	Het	Het	Het	Het	Het
X	153594535	G	A	SNV	Exonic	FLNA	missense	22.8	Hom	Het	Het	Het	Het	Het
X	153880830	A	C	SNV	Exonic	CTAG2	synonymous	<10	Hom	Het	Het	Het	Het	Het
X	153881525	G	C	SNV	Exonic	CTAG2	missense	<10	Hom	Het	Het	Het	Het	Het
X	154158285	G	C	SNV	Exonic	F8	missense	<10	Hom	Het	Het	Het	Het	Het
