# Supplementary material for: Functional EPAS1/HIF2A missense variant is associated with hematocrit in Andean highlanders
Source: Sci Adv. 2024 Feb 9;10(6):eadj5661. doi: 10.1126/sciadv.adj5661 (PMC10857371; doi:10.1126/sciadv.adj5661)
Supplement: Supplementary file 2 — Tables S4 and S6 [file sciadv.adj5661_tables_s4_and_s6.zip › adj5661_Table_S6.xlsx]

## Sheet: Sheet1
Metabolite	Median mass-to-charge ratio	Median retention time	Andean p value	Andean FDR	Andean β	FINRISK	FINRISK	Species	Identity
						p value	β
M163	406.3	5.92	0.000379	0.0114	1.23	4.93e-10	0.59	Eicosanoid Docosanoid	Endocannabinoid Arachidonoyl Ethanolamide [M-H+Acetate]
M414	391.15	0.76	1.31e-13	3.9e-10	2.21	1.63e-18	0.88	Unknown	Unknown
M691	314.12	1.3	9.39e-05	0.00408	1.45	2.61e-08	0.53	Unknown	Unknown
M695	313.12	1.3	0.000122	0.00486	1.31	2.29e-08	0.53	Unknown	Unknown
M934	631.24	1.65	0.000257	0.00865	1.34	1.55e-08	0.53	Unknown	Unknown
M1034	327.14	1.78	5.1e-13	1.01e-09	2.36	2.94e-60	1.55	Unknown	Unknown
M1070	327.1	1.82	6.54e-14	3.9e-10	2.33	1.2e-10	0.62	Unknown	Unknown
M2085	593.13	2.66	8.58e-05	0.00379	1.49	2.12e-09	0.57	Unknown	Unknown
M2501	445.3	2.92	0.000233	0.00795	1.87	5.11e-15	0.83	Unknown	Unknown
M2823	445.29	3.21	3.03e-05	0.00166	1.97	3.45e-16	0.87	Unknown	Unknown
